# Supplementary material for: Chikungunya Virus Diagnosis: A Review of Current Antigen Detection Methods
Source: Trop Med Infect Dis. 2023 Jul 17;8(7):365. doi: 10.3390/tropicalmed8070365 (PMC10383795; doi:10.3390/tropicalmed8070365)
Supplement: Supplementary file 1 [file tropicalmed-08-00365-s001.zip]

Archive with 2 entries (2 files):
- MView-E1 alignment.pdf
- MView-E2-Alignment.pdf
